# Supplementary material for: Synergistic Anti-Inflammatory Effects of Pomegranate Peel–Hawthorn Combinations in Ulcerative Colitis: Network Pharmacology Prediction and Experimental Validation
Source: Curr Issues Mol Biol. 2025 Apr 1;47(4):243. doi: 10.3390/cimb47040243 (PMC12025673; doi:10.3390/cimb47040243)
Supplement: Supplementary file 1 [file cimb-47-00243-s001.zip]

Archive with 1 entries (1 files):
- cimb-3551360-supplementary.docx
